# Supplementary material for: Dataset of three-dimensional traces of roads
Source: Sci Data. 2019 Aug 5;6:142. doi: 10.1038/s41597-019-0147-x (PMC6683153; doi:10.1038/s41597-019-0147-x)
Supplement: Supplementary file 1 — Download metadata file [file 41597_2019_147_MOESM1_ESM.zip]

Archive with 3 entries (3 files):
- a_Ariza191A_assay.txt
- s_Ariza191A_study.txt
- i_Investigation.txt
