# Supplementary material for: Dataset of three-dimensional traces of roads
Source: Sci Data. 2019 Aug 5;6:142. doi: 10.1038/s41597-019-0147-x (PMC6683153; doi:10.1038/s41597-019-0147-x)
Supplement: Supplementary file 1 — Download metadata file [file 41597_2019_147_MOESM1_ESM.zip › a_Ariza191A_assay.txt]

Sample Name	Protocol REF	Parameter Value[instrument]	Parameter Value[manufacturer]	Assay Name	Raw Data File	Comment[Data Repository]	Comment[Data Record Accession]	Comment[Data Record URI]
69_traces_Set	Multitrace production	Columbus V990	Columbus	3D GNSS-road trace dataset (EPSG25830)	3DGRT_TRACES_EPSG25830.zip	figshare	doi:10.6084/m9.figshare.c.4375493.v1	https://doi.org/10.6084/m9.figshare.c.4375493.v1
69_traces_Set	Multitrace production	Columbus V990	Columbus	3D GNSS-road trace dataset (EPSG4979)	3DGRT_TRACES_EPSG4979.zip	figshare	doi:10.6084/m9.figshare.c.4375493.v1	https://doi.org/10.6084/m9.figshare.c.4375493.v1
Both_white_roadside_lines	Control axis production	Leica 1200	Leica	Control axis (EPSG25830)	3DGRT_AXIS_EPSG25830.zip	figshare	doi:10.6084/m9.figshare.c.4375493.v1	https://doi.org/10.6084/m9.figshare.c.4375493.v1
Both_white_roadside_lines	Control axis production	Leica 1200	Leica	Control axis (EPSG4979)	3DGRT_AXIS_EPSG4979.zip	figshare	doi:10.6084/m9.figshare.c.4375493.v1	https://doi.org/10.6084/m9.figshare.c.4375493.v1
