# Supplementary material for: Dataset of three-dimensional traces of roads
Source: Sci Data. 2019 Aug 5;6:142. doi: 10.1038/s41597-019-0147-x (PMC6683153; doi:10.1038/s41597-019-0147-x)
Supplement: Supplementary file 1 — Download metadata file [file 41597_2019_147_MOESM1_ESM.zip › s_Ariza191A_study.txt]

Source Name	Characteristics[geographical location]	Term Source REF	Term Accession Number	Characteristics[environment type]	Term Source REF	Term Accession Number	Characteristics[latitude]	Unit	Term Source REF	Term Accession Number	Characteristics[longitude]	Unit	Term Source REF	Term Accession Number	Protocol REF	Sample Name
Columbus GNSS observations	Province of Jaen	GAZ	GAZ:00011438	road	ENVO	ENVO:00000064	37.65	degree	UO	UO:0000185	-3.62	degree	UO	UO:0000185	Multitraces and control axis	69_traces_Set
Leica GNSS observations	Province of Jaen	GAZ	GAZ:00011438	road	ENVO	ENVO:00000064	37.65	degree	UO	UO:0000185	-3.62	degree	UO	UO:0000185	Multitraces and control axis	Both_white_roadside_lines
