# Supplementary material for: Dataset of three-dimensional traces of roads
Source: Sci Data. 2019 Aug 5;6:142. doi: 10.1038/s41597-019-0147-x (PMC6683153; doi:10.1038/s41597-019-0147-x)
Supplement: Supplementary file 1 — Download metadata file [file 41597_2019_147_MOESM1_ESM.zip › i_Investigation.txt]

# Investigation File generated for Scientific Data with Investigation File Authoring Tool version 0.1.0 on 15/07/2019 - This metadata file is CC0
ONTOLOGY SOURCE REFERENCE
Term Source Name	GAZ	ENVO	UO	EFO	OBI	ERO	NIFDYS	BAO
Term Source File	http://data.bioontology.org/ontologies/GAZ	http://data.bioontology.org/ontologies/ENVO	http://data.bioontology.org/ontologies/UO	http://data.bioontology.org/ontologies/EFO	http://data.bioontology.org/ontologies/OBI	http://data.bioontology.org/ontologies/ERO	http://data.bioontology.org/ontologies/NIFDYS	http://data.bioontology.org/ontologies/BAO
Term Source Version	$Revision: 1.512 $		unknown	3.7.0	2014-08-18	2013-08-02	1.5 (December, 2012)	2.0
Term Source Description	Gazetteer	Environment Ontology	Units of Measurement Ontology	Experimental Factor Ontology	Ontology for Biomedical Investigations	Eagle-I Research Resource Ontology	Neuroscience Information Framework (NIF) Dysfunction Ontlogy	BioAssay Ontology
INVESTIGATION
Investigation Identifier
Investigation Title
Investigation Description
Investigation Submission Date
Investigation Public Release Date
INVESTIGATION PUBLICATIONS
Investigation PubMed ID
Investigation Publication DOI
Investigation Publication Author List
Investigation Publication Title
Investigation Publication Status
Investigation Publication Status Term Accession Number
Investigation Publication Status Term Source REF
INVESTIGATION CONTACTS
Investigation Person Last Name
Investigation Person Mid Initials
Investigation Person First Name
Investigation Person Address
Investigation Person Phone
Investigation Person Fax
Investigation Person Email
Investigation Person Affiliation
Investigation Person Roles
Investigation Person Roles Term Accession Number
Investigation Person Roles Term Source REF
STUDY
Study Identifier	10.1038/s41597-019-0147-x
Study Title	Dataset of three-dimensional traces of roads
Study Submission Date	07/03/2019
Study Public Release Date	05/08/2019
Study Description	https://www.nature.com/articles/s41597-019-0147-x
Study File Name	s_Ariza191A_study.txt
Comment[Subject Keywords]	""
Comment[Manuscript Licence]	CC BY-4.0
Comment[Experimental Metadata Licence]	CC0
Comment[Supplementary Information File Name]
Comment[Supplementary Information File Type]
Comment[Supplementary Information File URL]
Comment[Data Repository]	figshare
Comment[Data Record Accession]	doi:10.6084/m9.figshare.c.4375493.v1
Comment[Data Record URI]	https://doi.org/10.6084/m9.figshare.c.4375493.v1
STUDY DESIGN DESCRIPTORS
Study Design Type	time series design	repeated measure design	data collection and processing objective	modeling and simulation objective
Study Design Type Term Accession Number	http://www.ebi.ac.uk/efo/EFO_0001779	OBI:0500002	ERO:0100087	ERO:0100102
Study Design Type Term Source REF	EFO	OBI	ERO	ERO
STUDY PUBLICATIONS
Study PubMed ID
Study Publication DOI
Study Publication Author List
Study Publication Title
Study Publication Status
Study Publication Status Term Accession Number
Study Publication Status Term Source REF
STUDY FACTORS
Study Factor Name
Study Factor Type
Study Factor Type Term Accession Number
Study Factor Type Term Source REF
STUDY ASSAYS
Study Assay Measurement Type	position
Study Assay Measurement Type Term Accession Number	PATO:0000140
Study Assay Measurement Type Term Source REF	NIFDYS
Study Assay Technology Type	GPS navigation system
Study Assay Technology Type Term Accession Number	ERO:0001410
Study Assay Technology Type Term Source REF	ERO
Study Assay Technology Platform	instrument;manufacturer
Study Assay File Name	a_Ariza191A_assay.txt
STUDY PROTOCOLS
Study Protocol Name	Multitraces and control axis	Multitrace production	Control axis production
Study Protocol Type	preparation method	data transformation	data transformation
Study Protocol Type Term Accession Number	BAO:0002014	OBI:0200000	OBI:0200000
Study Protocol Type Term Source REF	BAO	ERO	ERO
Study Protocol Description			
Study Protocol URI	""	""	""
Study Protocol Version			
Study Protocol Parameters Name	""	instrument;manufacturer	instrument;manufacturer
Study Protocol Parameters Name Term Accession Number	""	""	""
Study Protocol Parameters Name Term Source REF	""	""	""
Study Protocol Components Name	""	""	""
Study Protocol Components Type	""	""	""
Study Protocol Components Type Term Accession Number	""	""	""
Study Protocol Components Type Term Source REF	""	""	""
STUDY CONTACTS
Study Person Last Name	Ariza-López	Mozas-Calvache	Ureña-Cámara	Gil de la Vega
Study Person First Name	Francisco Javier	Antonio Tomás	Manuel Antonio	Paula
Study Person Mid Initials
Study Person Email	fjariza@ujaen.es	""	""	""
Study Person Phone
Study Person Fax
Study Person Address
Study Person Affiliation	Department of Cartographic, Geodetic Engineering and Photogrammetry, University of Jaén, Jaén, Spain	Department of Cartographic, Geodetic Engineering and Photogrammetry, University of Jaén, Jaén, Spain	Department of Cartographic, Geodetic Engineering and Photogrammetry, University of Jaén, Jaén, Spain	Department of Cartographic, Geodetic Engineering and Photogrammetry, University of Jaén, Jaén, Spain
Study Person Roles
Study Person Roles Term Accession Number
Study Person Roles Term Source REF
Comment[Study Person ORCID]	0000-0002-5204-3630	0000-0001-5847-4338	0000-0002-6373-4410	""
Comment[Funder]
Comment[FundRef ID]
Comment[Funder Term Source REF]
Comment[Grant Identifier]
